# Supplementary material for: Implications of a De Novo Variant in the SOX12 Gene in a Patient with Generalized Epilepsy, Intellectual Disability, and Childhood Emotional Behavioral Disorders
Source: Curr Issues Mol Biol. 2024 Jun 26;46(7):6407–22. doi: 10.3390/cimb46070383 (PMC11276073; doi:10.3390/cimb46070383)
Supplement: Supplementary file 1 [file cimb-46-00383-s001.zip]

Archive with 1 entries (1 files):
- cimb-3034749-supplementary.pdf
